# Supplementary material for: Genetic diversity analysis of phenotypic and agronomic traits in oat germplasm resources
Source: Front Plant Sci. 2025 Sep 2;16:1670684. doi: 10.3389/fpls.2025.1670684 (PMC12436339; doi:10.3389/fpls.2025.1670684)
Supplement: Supplementary file 1 [file Table1.xlsx]

## Sheet: ShanDan
Germplasm number	Growth duration (d)	Branch node numbers (no.)	Blade numbers (no.)	The second internode thickness (mm)	The second internode length (cm)	Internode length below ear (cm)	Plant height (cm)	Flag leaf length (cm)	Flag leaf width (cm)	Tiller numbers (no.)	Fertile tiller numbers (no.)	Ear length (cm)	Layer numbers (no.)	Spikelet numbers (no.)	Grain numbers per ear (no.)	Grain weight (g)
50	85	4.6	3.8	4.002	8.94	34.92	80.72	15.4	1.22	9.6	7.8	15.74	5	20.2	55.2	1.1704
51	96	4.8	4.2	4.068	10.22	49.34	82.78	18.66	1.52	10.2	7.4	17.82	4.8	26.6	72.6	2.4876
52	96	5.4	4.8	4.44	5.34	42.22	96.12	19.68	1.64	11.4	7.6	18.26	4.4	35	77	3.1126
53	85	5	4.8	4.61	9.18	32.86	84.02	19.9	1.62	7.6	4.8	19.04	5.2	63	130.8	5.0704
54	85	5	4.2	4.878	8.82	37.38	88.02	18.64	1.76	7.6	6.2	17.84	5.2	36.4	126.6	2.9544
55	90	4.6	4.4	4.4	11.82	33	86.58	15.12	1.32	7.4	6.2	13.3	4	15	42	1.2768
56	87	4.6	4.6	5.204	8.92	43.4	106.82	20.6	1.66	9	7.2	26.1	5.4	56.8	118.2	3.5628
57	87	4.8	4.6	6.21	9.28	46.86	111.76	21.4	1.92	8.8	6.6	21.88	5.6	94	144.8	3.9426
58	90	4.4	4.4	3.662	14.1	39.7	83.74	18.28	0.9	12.6	10.6	13.82	3.8	11.2	22.8	0.6792
59	94	3.6	3.2	3.706	13.86	35.94	75.78	11.92	0.76	12	9.4	14.02	3.6	8.2	18.8	0.5716
60	93	4.2	3.6	3.634	10.4	41.78	83.66	19.74	0.98	7	5.8	15.32	3.8	11.8	26.2	0.8026
61	87	4.6	4.2	3.838	10.78	40.44	84.48	16.16	1.16	6.2	4.8	14.74	4.2	19.4	44.8	1.7072
62	85	4	3.8	6.346	14.78	40.28	87.44	22.06	2.18	5	3.8	21.8	5.6	52.8	126.4	4.028
63	85	4.8	4	4.274	7.9	36.32	83.88	19.14	1.28	7.8	6.8	16.44	4.2	18.8	44.8	2.3106
64	85	5.4	5	4.646	7.82	38.04	94.62	20.82	1.68	8	5.4	23.44	4.4	62.4	123.8	4.144
65	92	4.8	4.6	4.396	7.86	39.34	97.92	23.34	1.4	9.8	7.8	16.52	5	26.2	61	1.5844
66	92	5.6	5.2	4.832	9.92	37.44	110.64	19.66	2.02	4.8	4.2	28.02	5.8	50	100.4	3.6314
67	85	5.4	4.6	5.474	6.56	41.64	100.48	17.98	1.78	6	5.2	24.22	5.8	65.4	137.8	5.218
68	85	5.2	4.8	5.09	8.98	40.76	105.9	18.12	1.56	7.4	4.8	24.42	6	66.2	143.4	4.7556
69	97	4.4	4	4.664	19.56	43.66	97.76	18.7	1.3	7	5.2	16.74	4.8	23.8	63.2	2.1656
70	97	5	4.6	4.448	12.38	34.1	100.56	16	1.42	6.8	5.4	28.7	5.6	66.8	127.6	4.1094
71	92	4.4	4.2	4.6	11.66	43.38	88.4	15.86	1.96	6.6	5.4	15.98	4.4	32.2	68	2.1942
72	88	5.2	4.8	6.224	9.9	39.8	102.82	17.86	1.8	6	4.4	26.62	5.6	68.6	131.6	5.325
73	93	5	4.2	4.576	8.12	43.64	96.02	16.62	1.58	6.6	6.2	18.52	5.2	51.2	107.6	2.8972
74	88	5	4.4	5.124	9.34	42.1	97.78	19.3	1.46	7	5	22.98	5.2	44.4	93	3.6744
75	87	5.4	5.2	5.03	8.2	37.14	106.26	18.2	1.62	8.8	6.2	25.32	5.6	53.8	111	3.948
76	82	5.6	5.2	6.632	11.42	31.76	108.26	14.22	1.92	5.8	4.4	25.94	6.8	138	267.2	7.3108
77	93	4.2	3.8	3.234	11.92	44.32	85.36	21.1	1.24	7	6	14.84	4.8	28	75.6	1.5528
78	85	4.8	4.8	4.76	11.18	46.98	106.54	18	1.58	4.6	4.2	16.4	4.8	32.4	63.4	1.7308
79	85	4.6	4.6	4.588	13.9	46.24	100.24	19.54	1.48	7.6	6.4	17.56	4.8	38	83.8	2.5318
80	94	4.8	4.4	5.696	15.6	39.16	112.64	19.3	1.96	6	5.2	29.3	5.8	88.8	135.4	4.3664
81	87	5.6	5	5.286	8.48	33.94	103.6	17.68	1.9	5.8	4.4	27.5	6.6	79.2	137.8	5.244
82	92	5	4.8	4.902	9.48	49.46	103.92	15.32	1.62	4.6	4.2	22.76	5.8	70.6	134.4	3.75
83	94	5.2	5	6.076	13.4	43.68	118.06	15.5	1.86	6.2	5.8	25.5	6	61	129.8	4.924
84	89	6	5.6	6.422	11.1	37.5	126.8	16.28	2.06	5.4	4.6	27.2	6.4	81.6	142.8	5.49
85	88	5	5	5.356	11.64	43.04	122.06	23.2	1.86	7.4	7	28.8	5.6	51.2	96.2	2.434
86	88	4	4.2	3.566	17.56	39.92	95.76	20.22	1.74	5.4	4.4	12.58	3.8	8.8	21	0.5438
87	95	5	5	4.084	10.24	42.8	109.38	16.4	1.52	5.6	4.6	21.8	5.2	33.4	69.4	2.204
88	85	5.6	5	4.452	11.58	37.12	112.48	17.16	1.54	6.4	5.8	23.86	5.8	53.6	108.4	3.458
89	85	5.4	5	5.908	12.58	41.3	117.5	19.44	1.9	8.2	6.4	26.54	5.6	55.6	99	3.879
90	92	4.4	4	4.338	9.02	46.08	96.02	19	1.6	7.8	6	17.8	4.6	27.2	59	2.1114
91	89	5.2	4.4	7.01	13.34	42.96	116.04	17.58	1.88	6.8	5	24.72	6.4	102	161.4	5.4976
93	89	4.6	4.2	4.86	7.78	25.2	93.6	16.92	1.42	6.6	5.8	28.82	6	33.4	59.2	1.9866
94	95	4	3.6	3.966	13.62	30.82	76.32	12.3	1.3	6.8	5.6	14.48	4.6	13.6	36.2	1.1908
95	85	4.75	4.25	4.705	9.15	23.375	72.475	10.55	1.075	6	4.25	15.725	4.75	20.25	57.25	1.78
96	89	4.2	4	4.222	11.78	28.64	74.12	12.74	1.14	5.8	4.6	12.94	3.6	15.2	42.6	1.7284
97	87	4.4	4.2	5.998	11.5	29.24	79.42	14.24	1.6	8	5.4	17.98	4.8	29.8	70.6	3.3666
98	87	4.6	4.2	5.218	14.54	28.58	76.64	13.12	1.36	6.4	5.4	17.5	5.2	66	134.4	5.1418
99	85	4.8	4.4	5.47	11.64	28.72	81.4	14.58	1.6	7.2	5.8	18.54	5	27.8	57.4	2.653
100	87	4.8	4	5.06	11.72	31.94	80.9	15.56	1.52	6.6	5.2	18.48	5.2	40	77.2	3.3686
101	83	4.4	4.6	5.282	8.64	22.16	74.28	14.44	1.3	10.6	7.4	16.54	5.4	50	98.8	3.649
102	90	3.4	4.4	3.326	15.58	40.14	87.84	14.74	0.88	10.2	9	12.28	3.2	8.6	15.4	0.7572
103	89	4	4.6	5.604	14.02	52.16	110.84	19.34	1.74	7.4	4.4	25.46	6.6	82.2	118.8	3.5582
104	89	5	4.8	4.946	8.86	48.12	117.74	16.78	1.4	6.2	4.6	21.3	5.8	47.6	103.4	4.271
105	88	4.4	4.6	4.386	10.54	38.36	99.18	17.48	1.42	5	4	17.98	5	34.6	93.2	4.1702
106	92	5.2	5.2	4.918	8	37.84	102.5	19.34	1.82	10.8	7.6	22.76	6.2	52.8	113.8	4.9178
107	86	5.2	5.2	4.506	8.26	31.24	80.16	13.08	1.48	5.4	2	19.42	5.8	36	73.8	3.7426
108	89	5.4	4.4	5.984	9.88	47.76	112.82	18.08	1.48	7.6	6	24.58	6.4	80.2	163.2	6.8172
109	88	6	5	5.332	7.56	40.66	108.14	11.94	1.3	10.6	4.2	22.72	6.4	61	122	4.528
110	82	4.6	4.2	5.352	12.12	34.94	82.1	19.46	1.66	8.4	6.4	15.78	5.6	39	81.2	2.9034
111	82	4.2	4.2	5.63	16.62	34.22	78.48	16.94	1.74	9.8	7.4	15.58	5.2	50.6	100	3.5004
112	92	4.6	4.2	4.216	10.98	32.46	79.38	10.18	1.08	12.6	10.4	18.76	4.4	35	88.2	3.3304
114	87	4.6	4.2	5.25	12.16	34.6	81.72	15.48	1.44	10	8.2	16	5	52	95.6	2.8658
115	87	3.8	3.8	3.06	9.06	36.22	88.24	12.7	1.16	13.6	10.6	12.86	4.2	16.2	33	1.2748
116	82	5.2	5.2	5.336	10.4	45.62	114.24	13.8	1.66	7.4	6.4	20.88	6.4	39.4	90.6	3.2906
117	91	5.4	4.8	5.13	10.06	39.86	101.24	15.3	1.5	11	7.6	16.34	5	30.4	63.2	2.2218
118	91	5	4.8	4.728	9.54	38.94	91.96	22.48	1.58	9	6.2	16.72	5.2	33.2	71.6	2.4956
121	90	4.4	4.2	5.132	14.96	39.06	90.2	13.38	1.36	8.4	6.4	16.94	4.6	40	80.2	3.67
122	95	5	4.8	5.018	11.52	36.46	90.84	15.2	1.36	10.8	8.6	19.02	5.4	34.6	73	3.0856
123	90	4.6	4.2	3.984	13	42.16	90.76	15.54	1	8.6	6.4	13.5	4	31.6	71.2	1.1948
124	95	4	4	3.082	8.62	31.14	71.3	9.42	0.64	7.2	6.4	12.42	3.6	12.6	27.2	0.8278
125	95	3.8	3.8	3.264	9.06	36.22	82.24	9.58	0.82	5.8	5	17.8	4.4	19.8	39.4	1.3808
129	90	4.8	4.2	4.532	9.84	44.06	100.18	16.28	1.08	8.4	7	16.38	4.6	32.2	75.8	1.612
130	95	4.4	3.8	3.69	11.58	36.04	79.28	17.14	1.2	9.8	6.4	15.02	4	21.8	57.4	1.3636
131	84	3.6	4	5.75	14.64	38.76	90.42	18.8	1.5	8.4	6	17.24	6	49.4	98	4.0376
132	89	4.2	4.2	5.05	15.38	35	86.64	18.1	1.38	9.6	7.6	18.52	4.8	16.4	42.8	1.8424
133	89	4.6	4.2	5.152	11.74	40.28	89.5	20.8	1.72	9.4	7.4	23.34	5.8	46.4	107.8	4.6024
134	91	4.2	3.6	6.816	18.64	47.38	108.36	24.1	2.02	13	7.6	28.36	6	67.8	141.8	7.8432
135	89	5	4.8	5.99	9.76	36.7	87.94	15.94	1.8	6.8	5.2	20.34	6	60.8	126.4	5.7478
136	92	4.8	4.4	5.856	11	40	94.48	15.88	1.8	4.8	4.2	19.12	5.8	58.8	112.6	5.0288
138	93	5.4	5.2	5.046	5.46	36.1	87.96	15.3	1.76	9	6.6	20.52	5.6	48.4	104.4	4.633
139	93	4	3.6	5.366	15.52	28.72	66	19.76	1.44	——	——	14.58	5.6	40	78	2.8268
140	92	4.8	4	3.68	10.76	38.92	89.26	15.38	1.12	11	9.2	19.54	5.2	50	98	3.0632
141	89	4.4	4.6	5.952	8.98	32.22	81.14	14.2	1.54	8.6	5.8	17.96	5.6	50	114.8	3.9054
142	83	4.4	3.8	4.406	9.52	41.34	81.78	18.62	1.58	8.2	6.6	18.04	5.6	54	116	3.9398
143	91	4.6	4	5.228	10.74	42.72	95.7	19.38	1.58	8.6	7.4	24.2	5.8	63.4	124.2	4.5714
144	90	4.4	4	3.768	15.12	36.9	78.74	12.06	1.16	9.6	8.6	14.08	4.4	30.2	68.8	2.2894
145	88	5.4	5	5.25	7.5	35.9	86.46	18.46	1.46	8.8	6.8	17.66	5.6	57.2	105	4.0262
146	89	5.2	4.6	5.42	7.66	40.48	94.38	18.5	1.9	10.8	7.8	21.34	6	59.6	123.4	5.635
147	94	5.6	5.2	4.934	10.84	46.46	116.62	17.44	1.38	9.2	7	24.16	6.2	56.6	124	4.8016
148	91	5.8	5.8	6.222	6.58	46.54	113.48	18.88	1.98	8.6	4.4	25.22	6.4	81.2	164.8	5.6362
149	91	4.8	4.6	5.302	11.5	33	78.8	17.36	1.62	7	5.2	21.92	6	51	120.6	4.048
154	94	5.4	5.4	6.202	9.22	34.08	98.64	23.46	2.2	5	4.4	22.52	5.6	60	89.2	2.8102
155	94	5	4	5.992	8.12	43.34	95.36	15.4	1.62	9.2	7.4	20.46	5.4	31.6	61.2	2.876
156	89	4.8	4.4	6.366	10.454	39.44	92.46	18.2	1.72	8.8	7.4	17.46	5.6	43.6	98	3.2688
157	89	4.8	4.6	5.524	11.32	47.64	106	18.82	1.58	10.4	8.4	21.72	5.8	59.4	117.4	4.8248
158	91	4.8	4.2	5.706	8.36	44.68	101.68	25.16	1.92	7.6	6	22.4	6	51.2	104.8	3.3098
159	90	5	4.2	5.474	6.24	31.24	88.14	25.26	1.54	10.6	7.2	23.22	5	46.2	95.4	3.2032
160	88	4.8	4.4	6.292	8.94	37.66	86.32	18.76	1.6	9	5.4	18.92	5.2	58.6	106	3.5596
161	89	4.8	4	5.536	11.28	44.08	95.94	20.7	1.4	8.4	7.2	17.3	5.2	37	97.2	2.6874
163	89	4.6	4.6	5.254	11.3	38.6	91.32	17.34	1.36	11.8	8.2	19.38	6	56.4	127.4	4.2754
164	89	4.8	4.8	5.338	9.8	36.84	85.14	15.56	1.24	13.6	10.6	15.42	4.6	32	76	2.3952
165	91	4.2	4.2	5.414	17.36	42.88	95.3	17.44	1.5	10.8	9.2	16.46	4.6	23.8	58.6	2.0176
166	90	5	5	5.704	9.12	44.12	103.16	21.16	1.62	11.4	9.8	19.88	5.4	50.2	116.8	4.1026
167	88	5	4.8	5.612	9.56	40.94	97.6	18.86	1.56	11.8	8.8	21.98	6.8	54.6	107.8	3.2544
168	87	5	4.6	4.998	8.18	32.14	82.76	16.98	1.32	9.2	7.2	24.32	5.2	24.4	58.6	1.781
178	92	5.8	5.2	4.914	8.28	46.42	114.4	20.48	1.76	8	6.6	29.82	5.8	59.4	112.4	3.4002
179	94	5.2	4.8	5.704	11	52.98	128.1	20.54	1.76	6.4	5.4	30.44	6.2	62.2	133.2	4.6598
180	90	5.4	4.8	5.32	6.8	49.64	107.76	16.18	1.64	8.4	7.8	25.24	6.2	67	142	4.6696
181	90	5	5	5.752	8.48	51.46	111.84	16.42	1.74	8.6	6.8	24.76	6.2	59.4	130	4.4202
182	82	4.6	3.8	5.438	16.6	53.36	119	21.12	1.48	8.6	6.8	19.78	5	34	70.4	2.2262
183	91	5.6	5.2	5.512	10.384	45.74	121.2	15.72	1.32	7	5.4	32.92	6	57	115.8	3.8248
184	90	4.8	4.6	4.592	11.08	41.96	93.58	14.2	1.14	6.4	6.2	17.92	5	41.4	81	2.4432
185	88	6	5.4	6.748	8.74	48.3	134.28	22.12	2.42	7.2	6.6	38.42	7.2	95.2	168.2	4.707
186	89	5.4	5.4	6.112	11.54	50.8	130.12	18.96	1.62	6.8	6.2	29.28	6.4	62.6	120.8	3.7356
192	89	5.8	5.4	5.21	7.48	51.7	125.3	20.36	1.84	15.2	11	27.6	5.2	55.4	103.6	3.5266
193	89	5.6	5	4.942	9.84	48.08	122.76	17.16	1.58	8.4	5.4	30.66	6	43.6	87.2	2.6054
194	90	5.2	5	5.412	7.66	46.18	102.7	16.98	1.6	7.4	6.8	28.52	5.8	69.4	148	4.4122
198	91	5.2	5.2	5.504	9.2	33.66	90.8	14.84	1.38	6.4	5.2	23.7	5	36.8	78.4	2.6844
228	90	6	5.6	6.248	8.84	49.42	128.32	19.86	1.94	9.4	8	25.1	7.2	67	125.6	5.0962
229	84	6	5.4	6.18	8.5	48.42	131.86	19.96	2.12	12.8	10.8	35.44	6.6	97.8	185.2	6.806
230	98	5.2	4.8	6.576	12.74	51.02	125.6	14.94	1.76	12.6	11	22.5	6	62.8	114.6	4.7174
235	96	5.8	5	6.298	8.34	48.72	118.48	16.1	1.72	11.4	9.8	25.58	6.2	79.4	157.2	5.6056
236	87	4.8	4.2	5.33	11.26	39.38	95.4	21.54	1.76	10.8	9.8	21.76	5.8	86.6	166.4	3.8958
250	89	4	3.8	3.826	14.7	33.8	72.54	12.18	1	8.2	6.4	——	3.2	9.2	24.4	0.9124
254	91	4.8	4.6	4.856	8.64	40.84	89.48	16.34	1.7	11.6	8.8	22.1	5.4	51.2	109.6	3.9142
255	87	4.6	4.6	5.402	11.34	41.6	91.52	17.74	1.74	7.8	6.4	19.14	5.4	53.6	133.6	4.094
266	88	4.2	3.8	4.998	11.88	43.92	86.82	15.84	1.28	6.8	5.2	20.5	5.4	42.2	103.8	3.434
267	88	5.8	5.2	5.154	5.76	43.34	105.74	17.76	1.42	8.4	8	22.76	4.8	34.6	36.8	0.8582
268	89	5.6	5	5.76	6.16	44.74	98.5	14.08	1.52	10.4	8.6	24.74	5.6	48.2	57	0.769
269	91	5	4.4	6.316	8.54	42.46	99.26	16.44	1.6	7.2	6.8	25.04	5	52.6	67.4	2.009
270	87	4.8	4.2	5.314	11.3	44.1	96.92	18.64	1.68	7	5.2	22.24	6.2	66.6	139	4.6572
271	88	4.4	4.2	4.238	15.34	39.8	91.46	17.72	1.34	9.2	8.4	18.72	5	33.2	80	2.3136
272	88	4.8	4	3.992	13.5	48.08	109.96	16.76	1.18	7.2	6.2	19.42	5	27	59.8	1.8388
273	91	4.8	4.2	4.12	13.26	48.66	113.68	16.42	1.18	6.6	6.2	22.16	5	36.6	84	2.2514
317	86	5.2	4.8	4.542	10.2	41.54	98.74	12.78	1.34	9.6	8.6	12.24	4	16	31.4	0.9728
324	97	5.2	4.6	4.752	8.14	39.06	104.12	16.18	1.34	6.6	5.2	28.12	6	48.8	78.6	3.8078
332	98	5.6	5	6.852	9.78	40.06	114.22	20.44	2.16	12.6	10.8	27.58	6.8	65.6	159.6	5.0568
333	90	4.2	4.2	6.588	17.12	37.8	86.36	23.82	2.04	13	9.2	20	6.2	53.6	87.8	3.0232
334	98	3.8	4.6	6.698	12.3	44.8	114.56	14.52	1.74	10.2	7.8	25.2	6	60.6	139.8	4.6202
335	98	5	4.6	7.01	13.14	37.28	110.92	21.24	2.02	6.8	5.6	29.92	6.4	59.6	114.4	3.6054
336	98	5	4.6	6.782	14.5	43.02	116.1	19.5	1.86	10	6	26.72	6.4	80.6	141	4.979
338	98	5.8	5	6.698	9.66	39.94	115.82	20.82	1.84	10.2	6.4	27.38	6.8	75.8	160.4	4.868
339	89	6.4	6.2	6.082	8.16	42.12	131	29.9	1.8	13	10	37.42	6	67.2	145	5.0788
340	93	5.2	5.2	6.036	11.9	57.18	125.16	15.04	1.98	13.6	10.2	27.7	6.2	65.2	110	4.191
341	84	4	4	5.786	17.32	48.7	103.9	15.48	1.88	5.8	5.4	25.76	5.6	62	133.8	4.9262
342	98	4.2	4	6.098	17.72	42.38	98.94	16.5	1.4	7.8	7	24.28	6.4	57	112.8	4.0888
343	92	4.8	4.6	5.414	14.64	37.02	104.16	17.4	1.36	8.6	7.2	27.62	6.2	46.4	97.4	3.3654
344	83	4.8	4.2	6.45	10.16	46.5	109.48	19.24	1.9	8.2	7	24.34	5.8	83	132.6	4.994
345	98	4.8	4.6	6.282	11.16	38.7	92.24	16.18	1.84	8.4	6.8	22.56	6.2	59.4	137.8	4.0832
346	90	5	4.8	5.114	9.56	40.08	101.88	15.94	1.48	6.6	5.4	28.58	6	68	136	3.771
349	96	6.4	6.2	5.112	6.6	37.78	114.04	15.32	1.88	6.6	4.8	27.52	6	64.2	130.2	4.6144
350	96	5.8	5.2	5.906	7.44	47.34	114.16	17.04	1.92	8.4	5.4	25.76	6.6	69.2	136	4.6328
351	99	5.2	4.8	6.334	9.92	52.72	122.82	18.12	2.08	3.8	3.8	27.06	6.2	102.2	145	6.4262
352	99	5	4.6	6.246	14	45.54	114.94	18.54	1.76	7.6	6.2	25.08	6.2	57.6	131.4	4.843
353	83	4.6	4.2	5.444	12.94	48.22	113.5	19.06	1.42	7.4	6.4	19.54	5	36.4	76.4	2.9564
355	89	4.2	4.2	6.61	17.1	46.58	97.14	19.64	1.7	9.6	7.4	18.7	5	51.2	102.2	3.8572
356	103	5.2	4.8	5.714	10.42	40.06	110.18	22.34	1.74	8.4	7.2	29.34	6.6	80	153.4	4.204
374	82	——	——	——	——	——	——	——	——	——	——	14.48	4	16.6	39.8	1.1468
375	96	4.8	4.8	6.24	11.96	42.92	101.44	17.94	2.04	9.4	7.4	22.66	5.8	58.8	124.4	4.323
376	96	5	4.6	6.226	12.08	44.8	107.5	15.98	1.6	11.6	10	21.68	5.4	41.2	94.2	4.615
377	91	5	4.4	6.338	11.42	47.54	113.88	16.74	1.7	12.6	7.8	27.28	6.8	59.8	121.2	4.1176
378	96	5.2	4.8	6.996	9.78	47.46	117.9	16.24	1.94	7.8	5.6	28.56	6.2	70.2	140	4.7028
379	96	4.2	3.8	5.98	16.84	45.1	99.88	21.22	1.9	13	10	21.16	5.6	50.8	101.8	3.33
380	97	5	5	5.888	10.72	45.42	107.08	15.58	1.56	7.4	6.2	20.54	5.8	59.6	134.8	4.1934
392	98	4.4	4.2	5.648	13.5	42.72	94.12	17.32	1.68	7.6	6	18.88	5.8	56.8	137	5.0676
393	95	4.4	3.6	6.398	12.42	44.42	89.58	24.86	1.84	——	——	21.26	5.8	68.4	178.4	7.2674
394	97	4.6	4	4.952	13.18	41.62	100.8	17.2	1.84	7.6	7	19.54	5.2	34.6	84.6	2.8556
397	98	4.6	4.6	6.568	14.7	44.06	106.84	16.08	1.9	7.6	5.8	24.36	6.2	43	92	4.0434
398	99	4.2	4	5.21	12.02	36.7	73.72	13.46	1.5	——	——	16.4	4.4	21.2	59	2.7252
414	90	4.2	4	4.124	13.38	31.96	75.4	11.24	1.08	8.4	8	13.48	3.8	15.6	34.6	1.3926
429	99	4.2	4.8	5.406	15.06	39.96	98.78	18.86	1.5	9.4	8.4	24.9	6	73.2	143.2	5.0066
432	86	4.8	4.6	6.016	14.1	43.58	105.14	20.8	1.68	7.2	5.8	16.14	4.4	31.2	72.4	2.1914
433	87	5	5	5.71	9.34	38.58	95.6	17	2.06	7	6	22.68	5.6	64.8	138	6.87
434	89	4.2	4.2	5.948	16.98	38.48	92.06	17.36	1.54	7.8	6.2	18.48	5.4	42.6	102.6	3.4114
435	97	4	3.8	4.422	15.46	32.84	74.36	12.58	1.16	11	9.4	12.3	4.4	27.4	62	1.807
436	98	4.4	4.2	5.676	10.82	37.24	80.92	14.86	1.52	——	——	17.1	4	23.8	77	3.0778
437	85	4.8	4.2	5.696	14.54	49.96	110.7	14.66	1.28	13.6	12	21.7	6	59.4	114.8	4.1106
455	84	3.8	3.2	3.588	14	31.72	69.88	11.66	0.38	12.8	10.4	14.5	3.8	10.2	22	0.8254
462	87	4.2	3.2	3.552	16.48	34.72	79.42	13.4	0.98	6.2	4.6	18.24	5	36.2	74.4	3.4738
465	87	4	3.6	3.194	8.36	23.68	49.22	10.42	0.94	5.4	3.6	11.62	4	16.4	47.2	1.6898
466	86	3.4	3.2	3.49	8.36	23.68	57.2	10.7	1.28	4.2	1.8	15.64	4.4	23.6	53.8	1.7612
468	90	5	4	5.034	17.52	44.2	99.16	15.5	1.46	6	4.4	20.14	5.8	62	145.6	5.1154

## Sheet: XinJin
Germplasm number	Growth duration (d)	Branch node numbers (no.)	Blade numbers (no.)	The second internode thickness (mm)	The second internode length (cm)	Internode length below ear (cm)	Plant height (cm)	Flag leaf length (cm)	Flag leaf width (cm)	Tiller numbers (no.)	Fertile tiller numbers (no.)	Ear length (cm)	Layer numbers (no.)	Spikelet numbers (no.)	Grain numbers per ear (no.)	Grain weight (g)
50	128	8.4	8.2	5.56	6.7	32.92	120.22	7.5	1.48	6.8	4.6	27.6	8	76.6	123.8	2.1293
51	128	7	6	5.4425	6.75	32.125	130.875	19	2.9	7.5	6	28.9	9.5	49.75	81.25	2.33003
52	128	7.5	7.4	7.938	11.09	44.4	158.36	16.9	1.67	5.6	4.4	32.67	9.9	95.5	152.3	3.26685
53	138	6.6	5.2	5.266	5.48	31.06	116.1	16.95	2.97	9	6.5	36.52	9.7	109.3	189.4	3.53595
54	137	6.4	5.8	7.11	8.5	38	116.6	22.2	2.66	10.8	7.2	33.28	9.2	93	174	3.6054
55	134	6.1	5.5	7.295	8.1	40.5	114.4	19.5	2.7	8	6.1	27.98	7.9	75.5	141.8	3.20963
56	128	6.33333	5.33333	3.85333	6.5	35.3333	133.067	22.3333	2.33333	14.6667	7.33333	31.4333	7.33333	72.6667	137.667	3.5667
57	153	7.6	7.4	7.892	7.2	20.1	129.46	40.8	3.84	13.4	9	42.14	8	101	136.4	3.41778
58	105	6.6	6.2	4.81	9.48	48.516	125.88	15.76	1.82	10.2	4.6	25.76	8.2	62.4	123.4	3.42526
59	105	5.6	5.2	5.938	13.1	41.8	115.18	16.2	1.76	9.8	5.8	20.66	7.8	46.2	122.8	3.46596
60	105	6.6	6.4	6.36	12.28	46	136.52	19.84	1.84	9.2	5	28.34	8	67.6	138.8	3.69794
61	128	8.4	8.4	6.408	10.9	29.4	142.26	17.7	2.3	10.2	8.2	30.56	9	76.4	144	4.00118
62	137	6.8	6.4	8.376	12	27.5	143.6	24	3.22	9.6	8	30.02	8.8	74	135.6	3.30434
63	137	7	6.6	7.344	11.9	27.3	140.12	25.5	2.68	9	6.8	27.24	7.4	58	137.4	4.56484
64	137	7.2	6.9	6.777	8.5	26.16	123.43	23.3	2.7	11.1	7.4	41.17	8.4	94.5	169.5	4.23842
65	128	7.7	7.6	6.532	8.77	23.37	129.37	20.7	2.04	9.8	5.7	40.13	7.8	82.3	141.7	3.03285
66	128	7.8	7.2	6.712	8.4	19.8	131.94	21.3	2.46	11	6.8	32.56	8.8	85.4	157.4	4.13712
67	147	8.4	7.2	5.766	6.34	35.1	149.2	25.6	3.52	10.8	8.4	33.7	9.6	77	143.6	3.38998
68	128	8.25	7.25	6.95	8.5	19.5	125.45	16.75	2	8	6	31.7	8.75	73.75	143.25	3.77343
69	125	7.5	7	6.928	8.55	23.7	125.15	20.88	2.11	7.9	6	34.31	8.8	105.3	182.1	3.96916
70	143	8	7.4	6.65	8.6	33	143	21.4	2.04	12	7.2	44.94	8	105.8	198.4	3.59636
71	128	7.4	6.6	6.788	8.75	36.3	134.1	11.45	2.12	10	6.1	28.54	9.3	75.6	139.2	3.61106
72	137	6.8	6.8	7.62	10	26.6	126.3	18.9	3.2	10.6	5.6	31.76	8.4	134	262.4	5.38772
73	128	8.4	7.7	8.07	7.4	33.6	152.1	16.6	2.44	8.9	6.1	34.47	9	99.9	167.8	4.10012
74	137	7.4	7	7.584	14.4	27.2	151.6	23.2	2.74	9	5.4	36.24	8.6	65	116.6	3.15928
75	128	8.2	7	4.824	6.34	40.52	154.92	19.62	2.46	10.6	7	30.96	8	68.2	125.6	3.2975
76	153	8.6	7.6	5.678	4.96	34.26	151.8	13.5	2.72	10	7.6	33.24	9.4	79.2	145.6	3.9844
77	148	7.4	7.2	5.18	6.8	22.8	119.7	21.6	1.88	7.8	4.6	35.04	9	83.4	159.2	2.1089
78	125	8	7.4	6.148	7.48	26.68	131.2	15.12	2	9.6	6.4	33.22	8.8	92.2	150.4	3.97878
79	153	8	7.6	6.934	7.04	30.4	126.9	14.5	2	9.6	6.8	26.5	9.2	64.2	121.6	3.42814
80	153	7	5.66667	4.84667	6.43333	34.3333	142.333	25.6667	2.96667	7.66667	6.66667	35.1667	8.66667	119	121.333	3.2959
81	137	7.5	6.5	6.63	6.2	35.95	143.5	20.225	3.05	8	6	38.4	9	96	170.25	4.82118
82	125	7.2	6.2	7.248	7.4	31.4	122.6	15.2	2.56	5.4	4.4	29.9	8.8	124.4	231.4	4.1302
83	137	7.2	6.2	7.424	6.1	31.2	113.2	17.5	2.2	9.6	6.2	30.94	9	60.8	118.8	3.36892
84	137	7.7	7.6	7.785	7.35	23.4	122.97	20.2	2.4	11.9	8.5	41.25	9.5	115.8	220.4	5.21168
85	123	7.4	6.4	4.264	5.56	35.82	165.1	30.9	2.82	12	7	45.62	9	95	150.4	3.18904
86	125	5.4	5.4	5.582	10.64	38.96	129.3	23	2	10.4	7	18.52	7.2	46.4	103	2.4531
87	128	8	6.8	4.042	8.06	35.04	166.34	22.58	2.7	11.8	5.6	34.76	8.6	81.8	149.4	3.37286
88	147	7.4	6.2	4.422	5.34	36.48	134.14	15.94	2.8	12.2	7	30.38	8	87	156.8	2.74932
89	147	6.8	6.2	4.546	6.4	41.46	157.16	19.12	2.86	11.8	6.8	44.7	8.4	85.6	146.6	2.7074
90	128	6.8	6.2	7.292	10.34	40.44	132.12	18.48	2.06	8.4	6	31.5	8.6	80.4	148.4	3.33734
91	163	8.6	9	7.808	6.4	14.96	124.84	32.2	4.68	8.8	6.6	48.1	7.8	115.2	153.2	4.25084
93	123	——	——	——	——	——	——	——	——	——	——	——	——	——	——	——
94	137	5.4	5.2	7.144	11.48	26.96	97.46	16.92	1.88	18.6	12.6	24.34	7.8	66.2	129.2	2.9349
95	137	6	5.66667	8.00333	11.5333	28.6	107.267	19	2.43333	14	10.6667	27.9333	8	70	144.333	3.8931
96	137	6	5.8	6.498	11.32	21.76	101.5	16.9	1.88	13	10	28.04	8	66.4	140	3.93172
97	137	7.1	6.6	8.246	10.3	25.05	115.2	19.05	2.26	13.2	9.3	26.72	7.5	59.9	99.7	2.10558
98	137	8.1	7.5	7.718	9.65	22.15	112.7	15.1	2.24	11.8	7.7	24.5	6.2	58.8	104.6	2.05069
99	137	7	6.33333	8.00667	11.8333	24.5	121	21.6667	2.56667	9.66667	7.33333	22.4667	7.33333	65.3333	126	3.1432
100	128	6.8	6.4	6.91	13.4	26.1	113.2	32	3.34	12.4	8.8	26.56	7.4	87	154.2	2.89086
101	128	6.6	6.3	7.764	12.2	24.75	114.25	20	2.77	16.9	11.1	29.7	8	76.4	142	4.37707
102	128	7.2	6.8	7.058	13.04	38.9	131.92	22.12	2.56	7	6.2	23.5	7.2	57.8	119.6	1.8661
103	158	8.4	7.8	7.952	8.26	35.5	152.6	42.4	4.48	8.8	7	31.64	8.2	68.6	127.6	2.7975
104	133	7.1	6.4	5.718	8.4	37.13	142.82	19.67	2.64	13.1	7	30.12	6.7	79.1	139.7	2.85297
105	128	7.2	6.8	7.352	9.8	27.4	130.6	23.8	3.32	16.4	10.4	33.5	9.6	110.4	220.8	5.72036
106	137	8	6.8	6.198	7.7	29.3	152.6	21.1	3.78	12	8.2	33.76	8.6	74.4	132.6	2.28262
107	133	7	6.7	6.001	9.15	26.13	129.15	25.96	3.19	16.6	6.5	28.37	7	63.2	107.9	1.69506
108	133	7.4	6.8	6.844	10.18	31.26	130.78	15.28	2.28	16.2	11.2	34.92	9.2	105.4	211.4	3.74592
109	147	7.4	6.4	5.006	5.1	30.28	128.8	16.3	2.5	32	10.8	28.84	9	65.6	122.8	1.83502
110	147	6	5.2	6.366	8.38	28.4	105.8	19.66	3.34	24.2	10.4	27.72	8.6	65.2	112	2.84202
111	147	7.2	6.6	7.058	8.92	26.1	124.4	24.44	3.44	17.4	8.6	29.36	9	74.2	130.4	3.24114
112	137	8.1	6.8	6.961	13.92	29.06	164.75	23.4	3.52	21.2	8.2	48.26	10.7	109.9	201.5	3.97492
114	153	7.4	6.5	6.722	11.42	28.34	119.67	29.1	3.02	17.4	7.4	28.2	7.8	77.6	139.1	2.82683
115	136	7.8	7.8	8.082	13.32	32.3	150.56	18.9	2.54	14.8	11	23.62	8.6	70.4	155.8	3.55848
116	133	8	6.8	5.874	14.89	38.37	175.56	21.7	3.88	12.3	5.9	36.86	7.1	66.3	116.2	2.12424
117	133	7	6.4	8.114	11.38	36.94	153.48	19.02	2.96	19.2	11.6	33.1	9	94.6	200.4	4.0094
118	137	7.4	6.6	7.956	14.28	35.6	156.62	30.44	2.92	15.2	7.6	29.48	8.6	97.2	181.6	4.41242
121	138	7	7.2	7.574	9.76	36.1	156.32	21.6	3.82	14.2	9.6	44.88	8.8	142	220	5.53868
122	138	7.4	7.4	6.7	10.46	37.84	176.78	20.4	3.88	15.6	11.2	38.14	9.4	98.4	187.4	4.7084
123	138	7.8	7.2	6.946	17.8	35.4	176.2	20.2	3.16	13	10.4	41.68	9.6	142	275.4	3.75062
124	136	7.6	7.2	6.552	14.54	39.54	165.88	25.4	1.74	14	9.4	23.68	7.2	83.8	173.8	4.24684
125	136	7.6	7.6	5.44	9.64	36.26	163.96	20.64	3.66	6.2	5.4	34.2	8.2	81.8	155.2	3.01244
129	128	7.8	7.2	6.186	12.6	34	139	18	2.18	11.4	8.4	31.16	8.4	98.8	180.6	3.14732
130	128	7.4	6.2	6.508	7.8	36.62	132	20.34	1.92	16.2	13	29.2	8.4	112.4	214	2.72662
131	138	6.6	6	7.786	12	34	131.4	13.2	2.6	13	10.4	24.26	8.4	128.6	232.4	3.71868
132	125	7.2	6.4	7.804	13.9	34.4	142.6	17.8	2.72	9.4	8	28.12	8.2	71.6	176.2	4.18196
133	125	6.8	6	7.248	13.6	43.8	142.2	19	2.1	9	8.4	32.04	9	120.6	226	5.20816
134	143	——	——	——	——	——	——	——	——	——	——	——	——	——	——	——
135	143	7.4	7.8	7.172	6.8	30	132.6	18.8	3.6	15	9.4	31.44	8.6	110.2	187.4	5.55054
136	125	——	——	——	——	——	——	——	——	——	——	——	——	——	——	——
138	125	7.1	7	6.906	11.38	30.27	124.24	20.4	3.57	17.2	11.7	32.1	7.7	100.5	173.1	2.90134
139	153	7.9	7	7.384	10.85	18.431	126	34.8	4.03	19.4	12.8	40.54	8.2	130.6	230.9	3.90309
140	136	7.8	7.6	5.396	11.4	34.4	143.4	19.6	2.84	11.2	9	35.92	9	136.2	235.6	3.77376
141	136	6.6	6.2	8.526	8.6	29.7	103.8	15	3.1	15.4	10.8	29.7	9.2	172.6	326.6	6.96292
142	143	7.2	7	7.874	9.4	33	125.2	14.9	2.94	10.2	6.2	32.6	8.8	121.2	225.8	4.31972
143	136	8	7.66667	7.59667	12.5	34	144	17.3333	3.3	9.33333	6.33333	32.6	9.33333	125	233.333	4.57943
144	136	8.6	8.6	7.168	7.6	35	153.2	14.7	1.72	11.8	9.2	28.76	10	139	271.4	5.53416
145	136	7.1	6.5	5.707	11.1	29.2	124.93	21.46	2.57	11.3	6.2	33.13	8.6	116.2	210.2	4.07263
146	137	——	——	——	——	——	——	——	——	——	——	——	——	——	——	——
147	137	8.3	7	5.025	9.02	41.57	144.8	17.46	2.14	15.7	7.9	34.62	7.9	98.9	176.5	3.92426
148	137	8	9	6.298	5.96	35.04	131.02	18.48	2.66	8.6	5.4	35.12	8	75.2	151	4.11308
149	136	6.7	6	6.057	8.45	28.63	116.21	18.4	2.21	12.5	9.4	31.43	7.4	110.4	204	4.01719
154	136	7.2	7.4	6.742	8.04	35.46	139.06	18.2	3.02	8.8	6.2	36.9	7.6	94.2	120	3.37308
155	153	7.3	6.9	5.333	11.46	41.22	151.45	23.8	2.28	12.8	7.1	34.53	7.2	90	170	4.50095
156	137	6.6	6	5.833	9.07	31.35	109.99	15.7	2.42	12.7	8.6	27.23	8.4	114.9	210.1	4.3618
157	137	6.6	7	7.266	5.86	42.34	142.84	15.4	2.62	12.2	7.6	40.2	9.6	103.2	201.8	6.311
158	136	——	——	——	——	——	——	——	——	——	——	——	——	——	——	——
159	143	7.2	6.9	6.972	11.5	26.57	154.3	25.3	2.48	11.1	8.1	54.11	7.7	100.2	182.7	5.0201
160	136	6	6	5.737	9.17	34.96	114.75	18.95	2.57	9	5.9	30.19	8.5	106.6	197.7	5.04788
161	136	7.1	6.2	5.889	9.83	39.11	124.33	13.05	1.85	12.9	9.6	21.6	7.7	75.7	178.6	3.84621
163	136	——	——	——	——	——	——	——	——	——	——	——	——	——	——	——
164	143	6.4	7.4	6.33	7.7	29.64	111.82	17.3	2.46	13.2	8.4	27.48	9	71	127	2.94844
165	136	6.4	6.6	5.145	10.59	47.1	136.9	16.05	2.31	11.3	7.2	32.4	9.6	114.3	212.5	4.25645
166	136	7	7.2	7.558	7.86	30.46	141.34	21.9	2.62	10.2	6.6	41.3	9.6	154.8	286.4	7.49556
167	143	——	——	——	——	——	——	——	——	——	——	——	——	——	——	——
168	147	7	7.2	6.396	8.56	37.52	147.74	29.8	2.5	12	10.8	42.14	7.8	94	180.6	4.8228
178	137	6.6	6	6.158	7.3	39.3	133.2	17.1	2.2	11.2	8.6	33.86	8.4	62.2	106.2	2.90324
179	137	7.4	6.6	6.902	8.4	38.8	140.4	19	2.46	8	5.4	34	8.6	138.2	259.6	4.93106
180	137	7.1	6.5	8.025	8.5	28.3	124.05	18.2	3.14	14.4	6.7	34.13	8.9	124.7	236.2	6.11136
181	137	6.6	6.6	7.718	7.2	35.2	127.2	17.4	2.72	14	6.8	38.06	9	97	167.2	4.11868
182	137	6.9	6	7.064	11.6	43.6	164.1	24.4	2.62	12.2	6.4	40.35	7.8	85.3	156.4	4.05729
183	137	7.3	6.6	7.358	13.75	32.85	157.8	26.65	2.58	11.7	5.4	53.56	7.3	87.7	161.6	3.58976
184	134	7	6.4	5.548	10.28	38.96	121.52	12.04	1.9	8	8	21.24	8.8	91.2	191.6	3.50282
185	137	8	7.5	7.856	10.4	29.6	156.7	28.45	3.41	13.9	6.4	45	7.3	69.3	127.1	2.81333
186	136	7.5	7	6.618	11.75	33.1	146.5	17.8	2.94	15	7.7	31.77	8.2	98.9	180.1	3.5994
192	137	8.2	6.9	5.476	16.42	37.38	195.69	26.5	3.2	15.6	7.4	43.12	9.1	108.1	190.8	3.76259
193	137	8.2	8.2	5.952	11.64	32.9	186.1	22	3.3	15.2	7.4	41.28	8.6	92	143.2	2.72172
194	137	7.5	6.7	5.865	14.42	36.59	165.09	24.5	3.29	19.6	10.1	43.05	9.5	101.9	188.9	4.52084
198	128	7.6	7.6	6.47	8.52	28.32	139.36	22.8	3.22	13.4	6.8	33.16	8.6	75	133	3.37956
228	137	7	7.2	6.75	7.06	32.04	137	15.2	2.24	18.8	9.6	36.46	9.4	107.8	182.8	4.34332
229	153	7.8	8	5.884	5.14	29.22	141.8	33	2.98	18.4	10.8	43.84	8.6	86.4	148.8	4.18418
230	137	7	7.2	6.12	7.24	35	137.68	17.6	2.32	14.4	6.8	31.24	7.8	64.2	109.6	3.33882
235	137	——	——	——	——	——	——	——	——	——	——	——	——	——	——	——
236	137	7	7	6.054	6.36	40.88	135.4	25	3.34	12.4	6.4	34.28	8	108.8	177.4	3.81542
250	128	5.2	5	5.586	14.36	51.04	134.6	22.6	1.74	7.4	5.2	27.6	6.4	60	155	4.63312
254	137	——	——	——	——	——	——	——	——	——	——	——	——	——	——	——
255	137	7.1	6.5	7.184	10.87	41.24	162.93	26.85	2.74	10.4	8	50.72	8.7	142.9	241.4	4.69124
266	137	6.9	6.8	6.149	10.6	38.25	129.4	17.85	2.92	10.2	5.7	28.96	8.1	103.9	185.8	3.95893
267	137	7	7.4	6.046	6.1	33.7	140.3	17.8	3.18	10.8	5.6	40.34	8	125	232.8	5.1395
268	137	7.2	7.4	6.584	7.54	37.4	143.38	16.3	3.14	9.2	5.6	37.7	8.6	126.8	233.8	5.60342
269	137	6.6	6.4	6.918	10.7	40.4	131.8	17.56	2.94	8.4	6.8	29.74	8.4	135.6	250.6	6.42142
270	137	7.2	7.4	6.884	7.02	38.4	141.46	16	2.82	12	6.6	35.34	9.8	144	273.6	6.25656
271	137	7.2	6.4	4.968	10.38	37.76	152.05	26.8	2.82	13.2	9	46.56	8.2	108	158	3.53826
272	137	——	——	——	——	——	——	——	——	——	——	——	——	——	——	——
273	137	——	——	——	——	——	——	——	——	——	——	——	——	——	——	——
317	128	——	——	——	——	——	——	——	——	——	——	——	——	——	——	——
324	137	7.4	7.4	8.842	7.84	29.2	160.02	33.2	2.32	6.4	5.2	50.5	9.2	125.2	146.4	6.25988
332	137	——	——	——	——	——	——	——	——	——	——	——	——	——	——	——
333	143	6.7	6	7.278	9.57	24.98	114.15	33.7	3.58	17.3	9.6	28.57	8.6	138	213.1	4.48021
334	143	6.8	6	6.659	10.12	41.32	145.67	13.85	2.1	10.9	6.4	34.17	9.2	130.7	205.1	4.8155
335	137	6.5	6.1	5.045	13.05	44.03	159.1	27.65	2.77	12.6	8.6	46.27	8.7	111.7	197.4	5.07301
336	137	6.8	6.8	6.942	6.64	43.32	146.9	15	2.38	8	5.6	35.88	8.6	86.2	160.2	4.1167
338	137	7.2	7.2	6.288	8.846	39.16	161.02	29.8	2.74	8.2	5.4	34.3	8.2	128.2	237.4	4.46564
339	137	8	6.8	5.971	14.06	35.17	189.3	29.3	2.64	9.7	7.4	52.66	7.9	123	208.1	3.84724
340	143	6.8	6.2	7.612	10.08	37.42	170.28	17.8	2.52	9.6	6.6	42.928	8.6	118.4	212.6	6.38404
341	137	7.9	7.2	7.157	10.61	32.04	176.77	16.7	2.73	8.8	5.9	51.73	7.7	123.8	216.6	3.6111
342	143	6.6	6.8	8.262	9.08	39.4	156.06	22.6	3.34	12.2	7.2	44	8.2	181	310.8	7.13086
343	137	7	7.2	5.294	9.08	43.64	169.44	22.5	2.28	6.8	4.4	42.44	8.6	61.8	104.8	2.40956
344	143	6.6	6.1	7.48889	11.08	16.29	145.14	34.5	3.47	5.3	4.5	54.35	9.5	163.1	282	4.79271
345	153	6.5	6.1	6.958	13.33	38.88	143.94	18.2	2.68	11.9	8.6	36.78	7.9	100.2	174.6	2.23629
346	137	8.25	8.25	7.4375	8.775	32.675	194.625	37.125	3.225	14	10.25	64.025	10.5	162.25	281.25	6.8967
349	137	——	——	——	——	——	——	——	——	——	——	——	——	——	——	——
350	143	——	——	——	——	——	——	——	——	——	——	——	——	——	——	——
351	143	8.8	9	8.994	9.46	9.4	154.4	38.8	4.02	6.6	5.6	45.2	7.6	117.4	120	3.79252
352	153	——	——	——	——	——	——	——	——	——	——	——	——	——	——	——
353	137	——	——	——	——	——	——	——	——	——	——	——	——	——	——	——
355	137	6.4	6.6	7.544	8.04	37.44	122.14	19.8	3.16	16.4	11.4	26.32	7.2	168.8	311	8.34542
356	137	8.4	7.4	6.216	8.86	38.64	158.42	29.2	3.14	16.2	12.4	43.6	10	132.6	245.6	6.44938
374	137	7	7	6.146	13.3	43.2	153.78	19.24	2.32	11.6	7.6	32.16	8.8	104	187.2	3.80248
375	128	6.2	5.8	5.906	14.58	36.69	151.88	28	3.75	9.4	5.9	38.45	9.7	131	224.2	5.26818
376	137	6	5.3	5.142	13.03	44.44	140.07	20.7	2.71	7.2	6.7	27.32	8	43.6	70.2	1.15727
377	137	7.7	6.8	6.846	9.72	38.46	161.04	19.4	3.38	8.6	7.7	35.35	9.5	117.5	231.9	6.28856
378	137	6.4	7	8.71	10.44	43.86	169.2	24.6	3.64	6.4	4.8	43.56	8.8	153.6	288.2	9.01312
379	137	6.6	6.8	7.69	9.36	48.62	162.04	21.4	3.52	9.8	7.2	37.56	9.4	83.4	160.2	5.25786
380	137	6.2	6.4	7.124	8.66	43.9	152.66	25.2	3.52	11.8	7.6	36.14	9.4	101.4	193.2	5.22232
392	137	——	——	——	——	——	——	——	——	——	——	——	——	——	——	——
393	137	7.4	6.4	7.025	16	31.87	167.7	33.1	3.69	12.3	7.5	41.16	9.5	119.7	206.8	4.16656
394	137	——	——	——	——	——	——	——	——	——	——	——	——	——	——	——
397	137	7	7	7.64	11.54	40.6	191.04	23.4	4.1	16.8	10	49.76	9.6	132.8	240.2	7.03796
398	137	7.2	6.6	7.24	12.38	37.98	157.62	20.64	2.96	13	10.2	34.18	7.6	79.4	143.4	3.84486
414	137	5.2	5	6.794	17.58	51.6	139.22	20.1	2.04	10	7.2	25.88	6.6	75.6	144.4	4.19872
429	137	——	——	——	——	——	——	——	——	——	——	——	——	——	——	——
432	137	7.33333	6.33333	7.38	12.3333	33	130.333	14.6667	2.36667	11.6667	8.66667	26.6	8.33333	90.3333	159.333	2.51683
433	137	7.2	7.4	6.576	4.82	34.54	131.94	21.4	2.86	14.4	6	31.58	10	79.6	155	4.77192
434	137	——	——	——	——	——	——	——	——	——	——	——	——	——	——	——
435	137	7.8	7	6.778	10.8	35.2	132.8	14.8	2.3	9	8	25.1	9.2	80.6	135.4	2.67628
436	137	6.8	6.6	7.82	10.8	35	130	19.8	2.62	6.6	5.8	27.28	8	66	170	6.3275
437	133	7.25	7	6.9275	11.425	35.975	144.55	17.975	2.9	8.5	7	29.325	8.5	122.25	207.25	4.24965
455	137	6.2	6.2	7.642	11.4	53.3	167.56	24.72	1.92	10.6	9.2	28.74	8.2	91.4	197.2	5.27592
462	142	——	——	——	——	——	——	——	——	——	——	——	——	——	——	——
465	137	——	——	——	——	——	——	——	——	——	——	——	——	——	——	——
466	137	——	——	——	——	——	——	——	——	——	——	——	——	——	——	——
468	147	7	7	7.196	9.375	38.38	164.22	24	2.54	11.4	6.4	37.72	9.4	124.8	192	3.9527
